# Supplementary material for: Psychostimulants and opioids differentially influence the epigenetic modification of histone acetyltransferase and histone deacetylase in astrocytes
Source: PLoS One. 2021 Jun 11;16(6):e0252895. doi: 10.1371/journal.pone.0252895 (PMC8195369; doi:10.1371/journal.pone.0252895)
Supplement: S1 Dataset — (XLSX) [file pone.0252895.s003.xlsx]

## Sheet: Figure-1
Western blot
Figure- 1A	HDAC1	GAPDH	HDAC1/GAPDH	FOLD CHANGE compared to Control			1st Set	2nd Set	3rd Set	Mean	Standard deviation
Control	20922	33624.1	0.622231	0.99726			0.99726	1	1	0.999087	0.00158193
PIR	20346.5	34422.4	0.591082	0.97836			0.97836	1.11662	0.751338	0.948773	0.18443
Cocaine	16304	34825	0.468169	1.96354			1.96354	1.32631	2.41373	1.90119	0.546387
Coc + PIR	13498.9	34564.8	0.390538	0.782653			0.782653	0.34677	0.72754	0.618988	0.237353
METH	21211.5	36553.2	0.580291	1.87655			1.76547	1.96384	1.85165	1.86032	0.0994699
METH + PIR	8280.3	42418.8	0.195203	0.289976			0.289976	0.242971	0.618547	0.383831	0.204624
Morphine	53364.1	44992.6	1.18606	1.22			1.22	1.29615	1.32842	1.28152	0.0556694
Mor + PIR	24864.1	37599.1	0.661297	0.927784			0.927784	0.271605	0.745325	0.648238	0.338692
Figure- 1B	HDAC2	GAPDH	HDAC2/GAPDH	FOLD CHANGE compared to Control			1st Set	2nd Set	3rd Set	Mean	Standard deviation
Control	9428.98	31940.1	0.295208	1			1	0.9874	0.99635	0.994583	0.00648323
PIR	7708.85	28030.4	0.275018	0.931608			0.931608	0.974664	0.968833	0.958368	0.0233581
Cocaine	6437.72	30620.5	0.210242	0.712183			0.712183	0.735536	0.68397	0.710563	0.0258212
Coc + PIR	10035	30021.3	0.334262	1.13229			1.13229	1.26356	1.22774	1.20786	0.0678522
METH	7356.76	30044.5	0.244862	0.829457			0.829457	0.927783	0.855276	0.870839	0.0509771
METH + PIR	16635.7	30342.4	0.548265	1.85721			1.85721	1.62782	1.72239	1.73581	0.115283
Morphine	2505.5	26923.7	0.0930591	0.315232			0.315232	0.409877	0.516662	0.413924	0.100776
Mor + PIR	7450.57	26229.6	0.284052	0.962211			0.962211	1.09735	1.02375	1.02777	0.0676572
Figure- 1C	HDAC3	GAPDH	HDAC3/GAPDH	FOLD CHANGE compared to Control			1st Set	2nd Set	3rd Set	Mean	Standard deviation
Control	18577.7	34025.8	0.545988	1			1	0.99648	0.987473	0.994651	0.00646081
PIR	16626.8	37302.2	0.445732	0.816377			0.816377	0.948485	0.893775	0.886212	0.0663776
Cocaine	32090.3	41526.9	0.77276	1.41534			1.41534	1.59875	1.49857	1.50422	0.0918326
Coc + PIR	24399.2	50522.6	0.482936	0.884517			0.884517	0.973848	0.836644	0.898336	0.0696381
METH	22594.9	53943.2	0.418865	0.767169			0.767169	0.73998	0.79843	0.768526	0.0292486
METH + PIR	50057.7	50809.2	0.985209	1.80445			1.80445	1.53599	1.3906	1.57701	0.209955
Morphine	29022.6	50809.2	0.571207	1.04619			1.04619	1.10747	1.02874	1.0608	0.0413493
Mor + PIR	36874.7	47274.7	0.78001	1.42862			1.42862	1.3477	1.4567	1.41101	0.0565946

## Sheet: Figure-2
Western blot
Figure- 2A	HDAC4	GAPDH	HDAC4/GAPDH	FOLD CHANGE compared to Control			1st Set	2nd Set	3rd Set	Mean	Standard deviation
Control	11634.2	21046.7	0.552781	1			1	0.988267	0.99833	0.995533	0.00634733
PIR	12961.3	21461.8	0.603926	1.09252			1.09252	1.0569	1.02346	1.05763	0.0345387
Cocaine	23714.4	21461.8	1.10496	1.99891			1.99891	1.766	1.88	1.88164	0.116466
Coc + PIR	30397.5	19366.8	1.56957	2.8394			2.8394	1.62356	1.42478	1.96258	0.765826
METH	29432.2	20427.2	1.44083	2.60651			2.60651	2.46355	1.6363	2.23546	0.523784
METH + PIR	28244.5	20427.2	1.38269	2.50134			2.50134	2.23567	1.86434	2.20045	0.319955
Morphine	25574.1	16144.9	1.58403	2.86557			2.86557	2.42358	1.93556	2.40824	0.465196
Mor + PIR	13543.6	19994	0.677381	1.22541			1.22541	1.07877	1.09833	1.13417	0.0796189
Figure- 2B	HDAC5	GAPDH	HDAC5/GAPDH	FOLD CHANGE compared to Control			1st Set	2nd Set	3rd Set	Mean	Standard deviation
Control	32818.1	59884.7	0.548022	1			1	0.986455	1	0.995485	0.00782011
PIR	25810.9	52168.7	0.494759	0.902809			0.902853	0.878	0.923567	0.901473	0.0228148
Cocaine	8622.66	46707.9	0.184608	0.336863			0.336863	0.432369	0.398766	0.389333	0.0484468
Coc + PIR	24870	46707.9	0.532459	0.971601			0.971601	0.9968	1.0245	0.997634	0.0264594
METH	14988.8	46551.6	0.321983	0.587537			0.587537	0.55445	0.536789	0.559592	0.0257617
METH + PIR	18139.9	54387.4	0.333531	0.608609			0.608609	0.657899	0.696545	0.654351	0.0440752
Morphine	20831.3	49298.3	0.422556	0.771057			0.771057	0.74578	0.723578	0.746805	0.0237559
Mor + PIR	22177.5	46379	0.47818	0.872556			0.819544	0.923567	0.897544	0.880218	0.0541326
Figure- 2C	HDAC6	GAPDH	HDAC6/GAPDH	FOLD CHANGE compared to Control			1st Set	2nd Set	3rd Set	Mean	Standard deviation
Control	10071.5	56669.2	0.177725	1			1	0.9938	1	0.997933	0.00357954
PIR	9402.44	56159	0.167425	0.942048			0.942048	0.963554	0.95378	0.953127	0.0107679
Cocaine	17791.4	61141.1	0.290989	1.6373			1.6373	1.78464	1.87356	1.76517	0.119325
Coc + PIR	31777.8	60843.2	0.522289	2.93875			2.93875	2.02874	1.92738	2.29829	0.556967
METH	19315.8	61816.6	0.31247	1.75817			1.75817	1.82536	1.93772	1.84042	0.0907183
METH + PIR	8302.53	54201.6	0.153179	0.861886			0.861886	0.948223	0.978273	0.929461	0.0604191
Morphine	9688.97	60530.7	0.160067	0.900645			0.900645	0.845679	0.877654	0.87466	0.0276053
Mor + PIR	19182.5	67530.7	0.284056	1.59829			1.59829	1.1244	1.0987	1.2738	0.281314
Figure- 2D	HDAC7	GAPDH	HDAC7/GAPDH	FOLD CHANGE compared to Control			1st Set	2nd Set	3rd Set	Mean	Standard deviation
Control	19191.7	21201.6	0.905198	1.00011			1.00011	1.001	0.998276	0.999795	0.00138868
PIR	23782.8	20309.6	1.17101	1.29379			1.29379	1.03663	1.11	1.14681	0.132474
Cocaine	42551.3	23278.6	1.82791	2.01957			2.01957	2.22554	1.89874	2.04795	0.165237
Coc + PIR	22915.4	22106.7	1.03658	1.14527			1.14527	1.04839	1.09837	1.09734	0.0484479
METH	19554.4	22023.6	0.887887	0.980982			0.980982	1.09377	1.04538	1.04004	0.0565829
METH + PIR	18748.1	21695.6	0.864142	0.954748			0.954748	0.926363	1.02873	0.969947	0.052849
Morphine	3969.76	19966.3	0.198824	0.21967			0.21967	0.324364	0.298837	0.280957	0.0545891
Mor + PIR	2400.57	20928.8	0.114702	0.126728			0.126728	0.224578	0.315679	0.222328	0.0944953

## Sheet: Figure-3
Figure 3A	PCAF	GAPDH	PCAF/GAPDH	FOLD CHANGE compared to Control					1ST SET	2nd SET	3rd SET	Mean	Standard deviation
Control	9375.33	71308.3	0.131476	1					1	0.9865	0.975446	0.987315	0.0122973
PIR	9361.15	67370.6	0.13895	1.05685					1.05685	0.92667	0.86636	0.949959	0.0973562
Cocaine	3831.03	65925.1	0.0581119	0.441996					0.441996	0.49909	0.334256	0.425114	0.0837037
Coc + PIR	10240.4	75898.6	0.134922	1.02621					0.226211	0.387266	0.18	0.264492	0.108807
METH	6831.98	73187.1	0.0933496	0.710012					0.210012	0.324346	0.254563	0.262974	0.0576288
METH + PIR	9644.57	73187.1	0.13178	1.00231					0.230972	0.487265	0.2666	0.328279	0.138834
Morphine	4057.96	74068.7	0.0547865	0.416703					0.416703	0.45667	0.334525	0.402633	0.062276
Mor + PIR	20453.3	79409.7	0.257566	1.95904					0.903786	0.740928	0.8663	0.837005	0.0852899
Figure 3B	P300	GAPDH	P300/GAPDH	FOLD CHANGE compared to Control					1ST SET	2nd SET	3rd SET	Mean	Standard deviation
Control	40825.9	19265	2.11917	1					0.998736	0.983636	1	0.994124	0.00910469
PIR	33730.3	17991.3	1.87481	0.884689					0.926383	0.854673	0.784689	0.855248	0.070849
Cocaine	21285.7	18172.4	1.17132	0.552726					0.624356	0.66737	0.552726	0.614817	0.0579144
Coc + PIR	26135.1	16639.4	1.57068	0.741174					0.827374	0.754647	0.941174	0.841065	0.0940142
METH	43121.4	16126.2	2.674	1.26181					1.48234	1.42537	1.26181	1.38984	0.114475
METH + PIR	1976	17599.2	0.112278	0.0529818					0.548737	0.62	0.429818	0.532852	0.0960808
Morphine	2793.96	17874	0.156314	0.0737618					0.34567	0.387466	0.237618	0.323585	0.0773267
Mor + PIR	25379.3	17874	1.4199	0.670023					0.78938	0.897636	0.670023	0.78568	0.113851
Figure 3C	GCN5	GAPDH	GCN5/GAPDH	FOLD CHANGE compared to Control					1ST SET	2nd SET	3rd SET	Mean	Standard deviation
Control	25197.9	73309.5	0.34372	0.999999					0.999999	1.001	0.998272	0.999757	0.00137999
PIR	11193.7	71865.8	0.155759	0.453155					0.453155	0.673646	0.786364	0.637722	0.169484
Cocaine	4449.4	73521.9	0.060518	0.176068					0.176068	0.298488	0.23848	0.237679	0.0612144
Coc + PIR	10410.7	75329.3	0.138203	0.402079					0.402079	0.647745	0.538488	0.529437	0.123083
METH	9150.59	73263.3	0.1249	0.363377					0.363377	0.437455	0.49588	0.432237	0.0664052
METH + PIR	42046.2	76863.7	0.547023	1.59148					1.59148	1.103	1.1234	1.27263	0.276322
Morphine	18275.5	76670.2	0.238365	0.693486					0.693486	0.55886	0.495875	0.58274	0.100947
Mor + PIR	44053.2	78129.5	0.563849	1.64043					1.64043	1.25353	1.08364	1.32587	0.285359

## Sheet: Figure-4
Figure-4A	H3K9AC	TOTAL H3	H3K9AC/H3	FOLD CHANGE compared to Control		1ST SET	2nd SET	3rd SET	Mean	Standard deviation
Control	45141.8	46200.2	0.97709	1		1	0.997484	1.00125	0.999576	0.0019161
PIR	28599.2	37163.7	0.769545	0.787589		0.787589	0.772884	0.87625	0.812241	0.055919
Cocaine	44565.5	40978	1.08755	1.11305		1.11305	1.08377	1.05374	1.08352	0.0296556
Coc + PIR	48142.2	49609.9	0.970414	0.993168		0.993168	1.01553	1.04253	1.01707	0.0247156
METH	46289.5	53713.2	0.861789	0.881996		0.881996	0.964363	0.983764	0.943374	0.0540334
METH + PIR	40586.3	51919.9	0.781709	0.800038		0.800038	0.998726	0.967377	0.922047	0.106819
Morphine	53950.2	46673.2	1.15591	1.18302		1.18302	1.34253	1.25345	1.25967	0.0799375
Mor + PIR	16695.5	37160.5	0.44928	0.459814		0.459814	0.623537	0.734562	0.605971	0.138214
Figure-4B	H3K14AC	TOTAL H3	H3K14AC/H3	FOLD CHANGE compared to Control		1ST SET	2nd SET	3rd SET	Mean	Standard deviation
Control	34049.5	46200.2	0.736999	1		1	0.99873	1	0.999577	0.000733127
PIR	29891.5	37163.7	0.80432	1.09134		1.09134	1.02554	1.03727	1.05138	0.0351003
Cocaine	11282.3	40978	0.275325	0.373576		0.373576	0.256845	0.282973	0.304465	0.0612614
Coc + PIR	9420.55	40609.9	0.231977	0.314758		0.314758	0.424688	0.29876	0.346069	0.0685545
METH	6415.34	53713.2	0.119437	0.162058		0.162058	0.22233	0.278996	0.221128	0.0584781
METH + PIR	18106.9	51919.9	0.348748	0.4732		0.4732	0.689393	0.56782	0.576804	0.108376
Morphine	45748.2	46673.2	0.980183	1.32996		1.32996	1.48726	1.57288	1.46337	0.123207
Mor + PIR	24999.3	37160.5	0.672738	0.912807		0.912807	0.966557	0.988665	0.95601	0.0390132
Figure-4C	H3K18AC	TOTAL H3	H3K18AC/H3	FOLD CHANGE compared to Control		1ST SET	2nd SET	3rd SET	Mean	Standard deviation
Control	29869.1	46200.2	0.646514	1		1	1	1	1	1.52827e-07
PIR	31269.5	47163.7	0.662998	1.0255		1.0255	1.04	1.05737	1.04096	0.0159578
Cocaine	22745.8	40978	0.555075	0.858566		0.858566	0.739384	0.79837	0.798773	0.059592
Coc + PIR	33898.5	49609.9	0.6833	1.0569		1.0569	1.0189	0.98763	1.02114	0.0346892
METH	35195.5	53713.2	0.655249	1.01351		1.01351	1.03646	1.07364	1.0412	0.0303418
METH + PIR	40837	51919.9	0.786538	1.21658		1.21658	1.06388	1.0866	1.12236	0.0823905
Morphine	47268	46673.2	1.01274	1.56647		1.56647	1.65458	1.69786	1.63964	0.0669593
Mor + PIR	32014.2	47160.5	0.678835	1.04999		1.04999	1.05363	1.09357	1.06573	0.0241755
Figure-4D	H3K27AC	TOTAL H3	H3K27AC/H3	FOLD CHANGE compared to Control		1ST SET	2nd SET	3rd SET	Mean	Standard deviation
Control	15673.8	46200.2	0.339259	1		1	0.983638	0.998736	0.994125	0.00910373
PIR	28923.8	47163.7	0.613263	1.80765		1.80765	1.62344	1.72436	1.71848	0.0922493
Cocaine	22360	40978	0.545658	1.60838		1.60838	1.6998	1.74324	1.68381	0.0688361
Coc + PIR	15692.4	49609.9	0.316316	0.932372		0.932372	0.987367	1.01873	0.97949	0.0437147
METH	33891.3	53713.2	0.630967	1.85984		1.85984	1.92636	1.76638	1.85086	0.0803697
METH + PIR	43873.5	51919.9	0.845022	2.49079		2.49079	2.21746	2.08376	2.264	0.207466
Morphine	44723.6	46673.2	0.95823	2.82448		2.82448	3.14254	2.96355	2.97685	0.159445
Mor + PIR	35892.5	47160.5	0.761071	2.24333		2.24333	1.82436	1.97535	2.01435	0.212191
Figure-4E	H3K56AC	TOTAL H3	H3K56AC/H3	FOLD CHANGE compared to Control		1ST SET	2nd SET	3rd SET	Mean	Standard deviation
Control	19807.3	46200.2	0.428727	0.999999		0.999999	1	1	1	6.53908e-07
PIR	23648.9	47163.7	0.501421	1.16956		1.16956	1.04683	1.05566	1.09068	0.0684502
Cocaine	24626.6	40978	0.600972	1.40176		1.40176	1.56739	1.58265	1.51727	0.100323
Coc + PIR	40287.2	49609.9	0.81208	1.89417		1.89417	1.74356	1.66799	1.76857	0.115144
METH	40107.3	53713.2	0.746693	1.74165		1.74165	1.85737	1.83453	1.81118	0.0612906
METH + PIR	40751.5	51919.9	0.784891	1.83075		1.83075	1.84527	1.80726	1.82776	0.0191791
Morphine	48058.9	46673.2	1.02969	2.40174		2.40174	2.23689	2.09875	2.24579	0.151689
Mor + PIR	24640.4	45160.5	0.545619	1.27265		1.27265	1.12356	1.09875	1.16499	0.0940598

## Sheet: Figure-5
PCR RESULTS
		Figure-5A	HDAC1	Actin	delta CT	delta delta CT	log2 fold change		1ST SET	2nd SET	3rd SET	Mean	Standard deviation
		Control	23.5172	20.4011	3.11605		1		1	1	1	1	0
		Pir	23.998	21.1288	2.86913	-0.246924	1.18667		1.18667	0.950891	0.985574	1.04105	0.127304
		Coca	24.837	23.1105	1.72656	-1.38949	2.61986		2.61986	1.85716	2.20077	2.22593	0.381973
		coca+pir	26.6519	23.869	2.78285	-0.333201	1.25981		1.25981	0.563732	1.22686	1.0168	0.392714
		meth	24.1343	22.1323	2.00203	-1.11402	2.16448		2.16448	2.53007	2.00044	2.23166	0.271129
		meth+Pir	24.8752	21.352	3.52316	0.40711	0.754133		0.754133	0.744485	1.38663	0.96175	0.367991
		Mor	24.4289	22.8232	1.60565	-1.5104	2.84889		2.84889	2.06964	3.10769	2.6754	0.540334
		Mor+Pir	24.8799	21.9977	2.88218	-0.23387	1.17599		1.17599	1.28704	1.09974	1.18759	0.0941854
		Figure-5B	HDAC3	Actin	delta CT	delta delta CT	log2 fold change		1ST SET	2nd SET	3rd SET	Mean	Standard deviation
		Control	25.8585	21.9622	3.89633		1		1	1	1	1	0
		Pir	26.4315	21.9342	4.4973	0.600968	0.659311		0.659311	0.78364	0.84596	0.76297	0.0950255
		Coca	25.2303	21.3753	3.855	-0.0413333	1.02906		1.02906	1.22235	1.29747	1.18296	0.138472
		coca+pir	26.224	22.2274	3.99655	0.100216	0.932893		0.932893	0.982737	0.976344	0.963992	0.027121
		meth	26.3313	22.3536	3.97769	0.0813595	0.945167		0.945167	1.12363	1.05638	1.04172	0.0901295
		meth+Pir	26.4962	22.7606	3.73559	-0.160738	1.11786		1.11786	1.09363	1.1456	1.11903	0.0260048
		Mor	28.45	24.8673	3.58269	-0.313642	1.24284		1.24284	1.34554	1.39874	1.32904	0.0792482
		Mor+Pir	26.439	23.1929	3.24616	-0.650175	1.56936		1.56936	1.34666	1.2877	1.40124	0.14855
		Figure-5C	HDAC4	Actin	delta CT	delta delta CT	log2 fold change		1ST SET	2nd SET	3rd SET	Mean	Standard deviation
		Control	29.3252	21.6341	7.69112		1		1	1	1	1	0
		Pir	30.1368	22.4229	7.71399	0.022863	0.984277		0.984277	0.995236	0.917027	0.965514	0.0423464
		Coca	30.2238	23.4622	6.76158	-0.929543	1.90467		1.90467	1.82498	1.716	1.81522	0.0947143
		coca+pir	30.3946	23.4876	6.90695	-0.784174	1.72211		1.72211	1.49158	1.05258	1.42209	0.340128
		meth	29.0739	21.995	7.07892	-0.612206	1.52859		1.52859	2.53869	1.46466	1.84398	0.602483
		meth+Pir	28.3283	21.4339	6.89446	-0.796667	1.73708		1.73708	2.72102	1.78037	2.07949	0.556001
		Mor	30.3409	23.4967	6.84419	-0.846935	1.79868		1.79868	1.83598	1.99516	1.8766	0.10435
		Mor+Pir	29.3908	22.2435	7.14733	-0.54379	1.4578		1.4578	1.35885	1.06369	1.29345	0.205031
		Figure-5D	HDAC6	Actin	delta CT	delta delta CT	log2 fold change		1ST SET	2nd SET	3rd SET	Mean	Standard deviation
		Control	28.9044	21.5693	7.33516		1		1	1	1	1	0
		Pir	28.4548	20.9094	7.54541	0.210248	0.864388		0.864388	0.982553	0.94578	0.965514	0.0604698
		Coca	27.9562	20.6325	7.32362	-0.0115419	1.00803		1.00803	0.989977	1.06788	1.81522	0.0407771
		coca+pir	28.6101	21.562	7.04813	-0.287033	1.22013		1.22013	1.05789	1.12556	1.42209	0.0814899
		meth	28.1908	21.3778	6.81297	-0.522192	1.43614		1.43614	1.65446	1.5789	1.84398	0.110873
		meth+Pir	28.6698	21.3933	7.27641	-0.0587525	1.04156		1.04156	1.03355	1.06776	2.07949	0.0178892
		Mor	30.1227	23.1462	6.97654	-0.358626	1.2822		1.2822	1.22555	1.14456	1.8766	0.0691795
		Mor+Pir	29.2498	22.3452	6.90465	-0.430518	1.34772		1.34772	1.21666	1.26558	1.29345	0.0662292
		Figure-5E	HDAC7	Actin	delta CT	delta delta CT	log2 fold change		1ST SET	2nd SET	3rd SET	Mean	Standard deviation
		Control	26.2394	19.6383	6.6011		1		1	1	1	1	0
		Pir	27.0563	20.4108	6.64556	0.0444646	0.9696		0.9696	0.779428	1.05701	0.965514	0.141926
		Coca	29.1345	23.0179	6.11656	-0.484539	1.3991		1.3991	1.49768	1.52985	1.81522	0.0681301
		coca+pir	29.1525	22.5647	6.58782	-0.0132736	1.00924		1.00924	1.17397	1.02054	1.42209	0.0920165
		meth	27.7446	21.2945	6.45011	-0.150985	1.11032		1.11032	0.866224	0.415919	1.84398	0.352267
		meth+Pir	27.558	20.8252	6.73282	0.131726	0.9127		0.9127	1.04569	1.02712	2.07949	0.0720208
		Mor	29.4243	22.3159	7.10841	0.507312	0.703532		0.703532	0.747724	1.01219	1.8766	0.166914
		Mor+Pir	30.1273	21.5637	8.56362	1.96252	0.25658		0.25658	0.678843	1.05963	1.29345	0.401701
		Figure-5F	GCN5	Actin	delta CT	delta delta CT	log2 fold change		1ST SET	2nd SET	3rd SET	Mean	Standard deviation
		Control	30.4028	22.3898	8.01298		1		1	1.05	0.98	1	0.0360555
		Pir	30.2923	22.1711	8.12115	0.108173	0.927762		0.927762	0.973837	0.953673	0.965514	0.0230969
		Coca	30.0485	21.9787	8.06981	0.0568375	0.961369		0.961369	0.87656	0.83456	1.81522	0.0645977
		coca+pir	30.5202	22.6001	7.92011	-0.0928645	1.06649		1.06649	1.08377	1.12773	1.42209	0.0315752
		meth	31.1746	23.336	7.83856	-0.174415	1.12851		1.12851	1.03774	1.06788	1.84398	0.0462289
		meth+Pir	31.2964	23.7876	7.50881	-0.504162	1.4183		1.4183	1.1899	1.237	2.07949	0.120592
		Mor	33.3439	25.4625	7.88141	-0.131565	1.09548		1.09548	0.987367	1.04773	1.8766	0.0541795
		Mor+Pir	32.0902	23.9863	8.10383	0.0908555	0.938966		0.938966	1.08663	1.14563	1.29345	0.106455
		Figure-5G	PCAF	Actin	delta CT	delta delta CT	log2 fold change		1ST SET	2nd SET	3rd SET	Mean	Standard deviation
		Control	28.3369	22.085	6.25194		1		1	0.98899	1.01864	1	0.0149856
		Pir	28.6223	21.9018	6.72057	0.468624	0.722654		0.722654	0.882652	0.83536	0.965514	0.0821977
		Coca	28.2786	21.6556	6.62296	0.371011	0.77324		0.77324	0.628383	0.78655	1.81522	0.0877283
		coca+pir	28.3729	22.5427	5.83022	-0.421721	1.33952		1.33952	1.02737	0.98773	1.42209	0.192687
		meth	29.3669	22.2135	7.15333	0.901391	0.53537		0.53537	0.78746	0.8377	1.84398	0.162006
		meth+Pir	30.4486	23.0801	7.36857	1.11663	0.461171		0.461171	0.72737	0.6738	2.07949	0.140797
		Mor	31.8816	24.9572	6.9244	0.67246	0.627436		0.627436	0.71246	0.68875	1.8766	0.0438762
		Mor+Pir	29.3277	23.1324	6.19531	-0.0566351	1.04004		1.04004	0.917373	0.978272	1.29345	0.0613326

## Sheet: Figure-6A
FOR HDAC1 IMMUNOFLUROSCENCE	Control	Area	Mean	Min	Max	IntDen	CTCF				Area	Mean	Min	Max	IntDen						MEAN	STNDARD DEVIATION
FIGURE 6 A	1	764	59.334	3	85	45331	44497.2			1	1040	0.971	0	3	1010					Control	41393.7	2808.43
	2	958	41.83	0	85	40073	39027.5			2	1132	1.066	0	4	1207					Pir	47883.1	11327.2
	3	906	45.966	1	85	41645	40656.3			3	1077	1.237	0	3	1332					Cocaine	93355.5	9964.88
							41393.7					1.09133								coc + Pir	65721	17101.1
							2808.43													METH	102092	18762.6
																				METH + pir	54184.8	18549.4
																				MOR	78072.9	7679.93
																				MOR + pir	37058.9	6281.47
	Pir	Area	Mean	Min	Max	IntDen	CTCF				Area	Mean	Min	Max	IntDen
	1	4450	43.931	0	85	50521	38015			1	907	3.003	0	4	910
	2	3072	50.388	1	85	54016	45382.7			2	1247	2.162	0	9	1449
	3	4026	58.374	1	85	71566	60251.6			3	882	3.266	0	6	1117
							47883.1					2.81033
							11327.2
	Cocaine	Area	Mean	Min	Max	IntDen	CTCF				Area	Mean	Min	Max	IntDen
	1	2594	41.943	0	85	108801	102578			1	2082	3.27	0	18	6809	6809
	2	4664	22.704	0	85	105892	94703.1			2	2660	1.981	0	32	5269	5269
	3	4984	19.009	0	85	94742	82785.4			3	2369	1.946	0	18	4609	4609
							93355.5					2.399
							9964.88
	coc + Pir	Area	Mean	Min	Max	IntDen	CTCF				Area	Mean	Min	Max	IntDen
	1	1861	61.301	0	85	52780	46613.3			1	1264	1.522	0	10	1924	1924
	2	1659	51.288	0	85	85087	79589.6			2	1740	4.72	0	8	2993	2993
	3	1208	62.055	0	85	74963	70960.1			3	1778	3.699	0	11	3020	3020
							65721					3.31367
							17101.1
	METH	Area	Mean	Min	Max	IntDen	CTCF				Area	Mean	Min	Max	IntDen
	1	4197	31.845	0	85	133655	122357			1	1808	2.1	0	12	3797	3797
	2	11559	10.074	0	85	116440	85323.2			2	1618	4.205	0	29	6803	6803
	3	908	56.213	0	85	101041	98596.7			3	1585	1.771	0	8	2807	2807
							102092					2.692
							18762.6
	METH + Pir	Area	Mean	Min	Max	IntDen	CTCF				Area	Mean	Min	Max	IntDen
	1	7983	21.356	0	85	70484	54898.5			1	1880	1.759	0	11	3306	3306
	2	4192	10.37	0	52	43473	35288.8			2	2032	2.003	0	9	4071	4071
	3	6481	19.29	0	85	85020	72366.9			3	2835	2.095	0	10	5940	5940
							54184.8					1.95233
							18549.4
	MORPHINE	Area	Mean	Min	Max	IntDen	CTCF				Area	Mean	Min	Max	IntDen
	1	833	55.813	2	85	88492	86474.2			1	1251	1.911	0	7	2391	2391
	2	990	30.029	3	58	78729	76330.9			2	1266	3.406	0	23	4312	4312
	3	1334	58.954	1	85	74645	71413.6			3	1268	1.95	0	8	2473	2473
							78072.9					2.42233
							7679.93
	MOR + Pir	Area	Mean	Min	Max	IntDen	CTCF				Area	Mean	Min	Max	IntDen
	1	706	42.096	1	83	38139	37398.9			1	764	1.14	0	4	871	871
	2	860	51.238	1	85	44065	43163.4			2	1158	0.998	0	2	1156	1156
	3	780	40.297	1	71	31432	30614.3			3	1988	1.007	0	3	2002	2002
							37058.9					1.04833
							6281.47

## Sheet: Figure-6B
FOR GCN5 IMMUNOFLUROSCENCE		Control	Area	Mean	Min	Max	IntDen	CTCF				Area	Mean	Min	Max	IntDen							stdev
FIGURE 6 B		1	25012	21.859	0	85	546739	470602			1	21573	2.926	0	66	63120	63120				Control	578707	44459.9
		2	38293	25.465	0	85	975146	858582			2	22475	3.252	0	85	73085	73085				Pir	671177	259596
		3	29502	16.838	0	85	496742	406938			3	18304	2.954	0	63	54071	54071	578707			Cocaine	217313	56467.1
								578707					3.044					244460			coc + Pir	528662	53260.6
								244460													METH	85425.5	36880.1
																					METH + pir	343713	78342.9
																					MOR	426282	234890
																					MOR + pir	299310	65552.4
																		CTCF
		Pir	Area	Mean	Min	Max	IntDen	CTCF				Area	Mean	Min	Max	IntDen
		1	38306	12.688	0	85	486012	401445			1	18792	2.2	0	43	41351	41351
		2	67000	15.928	0	85	1067199	919285			2	7884	2.202	0	34	17363	17363
		3	44019	17.946	0	85	789980	692801			3	9620	2.221	0	74	21367	21367	671177
								671177					2.20767					259596
								259596
																		CTCF
		Cocaine	Area	Mean	Min	Max	IntDen	CTCF				Area	Mean	Min	Max	IntDen
		1	32548	9.466	0	85	308112	282508			1	15930	0.739	0	12	11773	11773
		2	33572	12.22	0	85	210252	183842			2	16385	0.816	0	13	13367	13367
		3	23165	8.798	0	63	203812	185589			3	21195	0.805	0	12	17059	17059	217313
								217313					0.786667					56467.1
								56467.1
																		CTCF
		coc + Pir	Area	Mean	Min	Max	IntDen	CTCF				Area	Mean	Min	Max	IntDen
		1	21816	14.703	0	85	620755	581988			1	7383	1.831	0	36	13519	13519
		2	77070	13.825	0	85	665485	528532			2	7029	1.663	0	26	11692	11692
		3	21296	24.104	0	85	513310	475467			3	12876	1.837	0	29	23648	23648	528662
								528662					1.777					53260.6
								53260.6
																		CTCF
		METH	Area	Mean	Min	Max	IntDen	CTCF				Area	Mean	Min	Max	IntDen
		1	15912	6.453	0	35	102680	91647.7			1	13299	0.619	0	13	8237	8237
		2	12285	8.652	0	49	106288	97770.4			2	16089	0.676	0	18	10870	10870
		3	13113	7.029	0	53	92176	83084.3			3	13861	0.785	0	17	10879	10879	90834.1
								90834.1					0.693333					7376.76
								7376.76
																		CTCF
		METH + Pir	Area	Mean	Min	Max	IntDen	CTCF				Area	Mean	Min	Max	IntDen
		1	16320	24.722	0	85	403458	369463			1	11868	1.961	0	27	23274	23274
		2	14256	20.022	0	85	285431	255736			2	11165	2.505	0	61	27969	27969
		3	21055	21.363	0	85	449797	405939			3	9638	1.783	0	20	17186	17186	343713
								343713					2.083					78342.9
								78342.9
																		CTCF
		MORPHINE	Area	Mean	Min	Max	IntDen	CTCF				Area	Mean	Min	Max	IntDen
		1	15799	14.709	0	85	232386	203526			1	7611	1.804	0	47	13732	13732
		2	50274	15.187	0	85	763502	671668			2	12903	1.816	0	21	23429	23429
		3	17477	24.923	0	85	435575	403650			3	17739	1.86	0	27	32989	32989	426282
								426282					1.82667					234890
								234890
																		CTCF
		MOR + Pir	Area	Mean	Min	Max	IntDen	CTCF				Area	Mean	Min	Max	IntDen
		1	12865	26.218	0	85	337291	305772			1	9047	2.345	0	45	21213	21213
		2	12150	32.194	0	85	391160	361392			2	12118	2.614	0	85	31676	31676
		3	11904	21.836	0	85	259931	230766			3	15372	2.391	0	37	36752	36752	299310
								299310					2.45					65552.4
								65552.4
